# Supplementary material for: Bioinformatic Approach to Identify Potential TGFB2-Dependent and Independent Prognostic Biomarkers for Ovarian Cancers Treated with Taxol
Source: Int J Mol Sci. 2025 Dec 10;26(24):11900. doi: 10.3390/ijms262411900 (PMC12733110; doi:10.3390/ijms262411900)
Supplement: Supplementary file 1 [file ijms-26-11900-s001.zip]

Archive with 1 entries (1 files):
- ijms-3990680-supplementary.pdf
